# Supplementary material for: An Ab Initio Study of Aqueous Copper(I) Speciation in the Presence of Chloride
Source: Molecules. 2025 Jul 27;30(15):3147. doi: 10.3390/molecules30153147 (PMC12348342; doi:10.3390/molecules30153147)
Supplement: Supplementary file 1 [file molecules-30-03147-s001.zip]

Archive with 1 entries (1 files):
- molecules-3746818-supplementary.pdf
